# Supplementary material for: Transcriptome Analysis Reveals Genes Associated with Flooding Tolerance in Mulberry Plants
Source: Life (Basel). 2023 Apr 26;13(5):1087. doi: 10.3390/life13051087 (PMC10222905; doi:10.3390/life13051087)
Supplement: Supplementary file 1 [file life-13-01087-s001.zip]

Archive with 2 entries (2 files):
- life-2312327-supplementary/Supplementary material--Figure s1-s7.pdf
- life-2312327-supplementary/Supplementary material--Table s1-15.xlsx
